# Supplementary material for: An Orf-Virus (ORFV)-Based Vector Expressing a Consensus H1 Hemagglutinin Provides Protection against Diverse Swine Influenza Viruses
Source: Viruses. 2023 Apr 18;15(4):994. doi: 10.3390/v15040994 (PMC10147081; doi:10.3390/v15040994)
Supplement: Supplementary file 1 [file viruses-15-00994-s001.zip]

Archive with 1 entries (1 files):
- viruses-2308473-supplementary.pdf
